# Supplementary material for: Fibrotic Response of Human Trabecular Meshwork Cells to Transforming Growth Factor-Beta 3 and Autotaxin in Aqueous Humor
Source: Biomolecules. 2022 Sep 3;12(9):1231. doi: 10.3390/biom12091231 (PMC9496180; doi:10.3390/biom12091231)
Supplement: Supplementary file 1 [file biomolecules-12-01231-s001.zip]

Archive with 1 entries (1 files):
- biomolecules-1877682-supplementary.pdf
